# Supplementary material for: ADAM17 selectively activates the IL‐6 trans‐signaling/ERK MAPK axis in KRAS‐addicted lung cancer
Source: EMBO Mol Med. 2019 Mar 4;11(4):e9976. doi: 10.15252/emmm.201809976 (PMC6460353; doi:10.15252/emmm.201809976)
Supplement: Supplementary file 3 — Source Data for Expanded View [file EMMM-11-e9976-s008.zip]

Archive with 1 entries (1 files):
- emmm201809976-sup-0008-SDataFigS2.pdf
